# Supplementary material for: Arrangement of Indocyanine Green in a 1.5-Nanometer Channel to Achieve High-Efficiency Imaging of the Intestinal Lymphatic System
Source: Molecules. 2022 Dec 8;27(24):8704. doi: 10.3390/molecules27248704 (PMC9786184; doi:10.3390/molecules27248704)
Supplement: Supplementary file 1 [file molecules-27-08704-s001.zip]

Archive with 1 entries (1 files):
- molecules-2070075-supplementary.pdf
